# Supplementary material for: Construction of a risk map to understand the vulnerability of various types of cancer patients to COVID‐19 infection
Source: MedComm (2020). 2021 Jan 21;2(1):69–81. doi: 10.1002/mco2.53 (PMC8014155; doi:10.1002/mco2.53)
Supplement: Supplementary file 3 — Supporting Information [file MCO2-2-69-s001.xlsx]

## Sheet: Final
	Table S2. ACE2_PrognoScan
	CANCER TYPE	DATASET	ENDPOINT	N		HR [95% CI-low CI-upp]	COX P-VALUE	COX P-VALUE	95%CI(hr）	95%CI(lhr）	95%CI(uhr）	95%CI(ler）	95%CI(uer）	ref
146	Bladder cancer	GSE5287	Overall Survival	30		0.68 [0.24 - 1.90]	0.537437	0.462904	0.68	0.24	1.9	0.44	1.22	1
145		GSE5287	Overall Survival	30		0.73 [0.35 - 1.53]	0.069609	0.399517	0.73	0.35	1.53	0.38	0.8	1
144		GSE13507	Overall Survival	165		0.75 [0.43 - 1.32]	0.0264068	0.322506	0.75	0.43	1.32	0.32	0.57	1
143		GSE13507	Disease Specific Survival	165		0.74 [0.33 - 1.69]	0.182355	0.478822	0.74	0.33	1.69	0.41	0.95	1
142	Blood cancer	GSE12417-GPL96	Overall Survival	163		0.89 [0.25 - 3.15]	0.249759	0.855266	0.89	0.25	3.15	0.64	2.26	1
141		GSE12417-GPL96	Overall Survival	163		0.94 [0.34 - 2.58]	0.218763	0.90111	0.94	0.34	2.58	0.6	1.64	1
140		GSE12417-GPL570	Overall Survival	79		1.24 [0.28 - 5.47]	0.123395	0.772229	1.24	0.28	5.47	0.96	4.23	1
139		GSE12417-GPL570	Overall Survival	79		0.42 [0.10 - 1.87]	0.727644	0.254988	0.42	0.1	1.87	0.32	1.45	1
138		GSE5122	Overall Survival	58		0.98 [0.62 - 1.54]	0.493064	0.930632	0.98	0.62	1.54	0.36	0.56	1
137		GSE5122	Overall Survival	58		1.16 [0.88 - 1.52]	0.356988	0.28411	1.16	0.88	1.52	0.28	0.36	1
136		GSE8970	Overall Survival	34		0.78 [0.51 - 1.19]	0.97588	0.255264	0.78	0.51	1.19	0.27	0.41	1
135		GSE8970	Overall Survival	34		0.69 [0.40 - 1.18]	0.014763	0.174808	0.69	0.4	1.18	0.29	0.49	1
134		GSE4475	Overall Survival	158		0.25 [0.05 - 1.31]	0.0424679	0.100927	0.25	0.05	1.31	0.2	1.06	1
133		GSE4475	Overall Survival	158		1.47 [0.38 - 5.62]	0.41109	0.573364	1.47	0.38	5.62	1.09	4.15	1
132		E-TABM-346	Overall Survival	53		0.93 [0.63 - 1.36]	0.777507	0.695271	0.93	0.63	1.36	0.3	0.43	1
131		E-TABM-346	Overall Survival	53		1.05 [0.69 - 1.58]	0.00402255	0.829962	1.05	0.69	1.58	0.36	0.53	1
130		E-TABM-346	Event Free Survival	53		0.90 [0.63 - 1.28]	0.282447	0.556093	0.9	0.63	1.28	0.27	0.38	1
129		E-TABM-346	Event Free Survival	53		0.96 [0.66 - 1.39]	0.2722	0.822446	0.96	0.66	1.39	0.3	0.43	1
128		GSE16131-GPL96	Overall Survival	180		0.95 [0.70 - 1.29]	0.769938	0.749421	0.95	0.7	1.29	0.25	0.34	1
127		GSE16131-GPL96	Overall Survival	180		1.02 [0.83 - 1.25]	0.77645	0.835974	1.02	0.83	1.25	0.19	0.23	1
126		GSE2658	Disease Specific Survival	559		1.18 [0.86 - 1.61]	0.211627	0.313704	1.18	0.86	1.61	0.32	0.43	1
125		GSE2658	Disease Specific Survival	559		0.97 [0.77 - 1.23]	0.0186585	0.824899	0.97	0.77	1.23	0.2	0.26	1
124	Brain cancer	GSE4271-GPL96	Overall Survival	77		1.12 [0.85 - 1.46]	0.158348	0.422652	1.12	0.85	1.46	0.27	0.34	1
123		GSE4271-GPL96	Overall Survival	77		0.72 [0.46 - 1.12]	0.0614322	0.143071	0.72	0.46	1.12	0.26	0.4	1
122		GSE7696	Overall Survival	70		0.59 [0.10 - 3.65]	0.997857	0.570693	0.59	0.1	3.65	0.49	3.06	1
121		GSE4412-GPL96	Overall Survival	74		1.07 [0.73 - 1.56]	0.0949971	0.745993	1.07	0.73	1.56	0.34	0.49	1
120		GSE4412-GPL96	Overall Survival	74		0.44 [0.26 - 0.77]	0.0181044	0.00350727	0.44	0.26	0.77	0.18	0.33	1
119	Breast cancer	GSE19615	Distant Metastasis Free Survival	115		1.32 [0.72 - 2.41]	0.000479016	0.370181	1.32	0.72	2.41	0.6	1.09	1
118		GSE19615	Distant Metastasis Free Survival	115		1.47 [0.92 - 2.35]	0.0942784	0.106605	1.47	0.92	2.35	0.55	0.88	1
117		GSE12276	Relapse Free Survival	204		1.11 [1.00 - 1.22]	0.147119	0.0418947	1.11	1	1.22	0.11	0.11	1
116		GSE12276	Relapse Free Survival	204		1.12 [1.02 - 1.22]	0.778342	0.0156786	1.12	1.02	1.22	0.1	0.1	1
115		GSE6532-GPL570	Relapse Free Survival	87		3.36 [1.21 - 9.30]	0.157527	0.0198172	3.36	1.21	9.3	2.15	5.94	1
114		GSE6532-GPL570	Distant Metastasis Free Survival	87		3.36 [1.21 - 9.30]	0.975536	0.0198172	3.36	1.21	9.3	2.15	5.94	1
113		GSE9195	Distant Metastasis Free Survival	77		0.44 [0.05 - 4.21]	0.50763	0.477927	0.44	0.05	4.21	0.39	3.77	1
112		GSE9195	Relapse Free Survival	77		0.49 [0.05 - 4.52]	0.0351941	0.526111	0.49	0.05	4.52	0.44	4.03	1
111		GSE9195	Relapse Free Survival	77		0.60 [0.13 - 2.70]	0.284789	0.506229	0.6	0.13	2.7	0.47	2.1	1
110		GSE12093	Distant Metastasis Free Survival	136		0.93 [0.62 - 1.39]	0.0964254	0.724462	0.93	0.62	1.39	0.31	0.46	1
109		GSE12093	Distant Metastasis Free Survival	136		1.08 [0.71 - 1.66]	0.22432	0.70784	1.08	0.71	1.66	0.37	0.58	1
108		GSE11121	Distant Metastasis Free Survival	200		0.81 [0.62 - 1.04]	0.440647	0.101079	0.81	0.62	1.04	0.19	0.23	1
107		GSE11121	Distant Metastasis Free Survival	200		0.73 [0.53 - 1.02]	0.814162	0.0671982	0.73	0.53	1.02	0.2	0.29	1
106		GSE1378	Relapse Free Survival	60		1.38 [1.06 - 1.79]	0.704012	0.0155929	1.38	1.06	1.79	0.32	0.41	1
105		GSE1379	Relapse Free Survival	60		1.36 [1.08 - 1.73]	0.782908	0.0100558	1.36	1.08	1.73	0.28	0.37	1
104		GSE9893	Overall Survival	155		0.83 [0.61 - 1.11]	0.663504	0.207469	0.83	0.61	1.11	0.22	0.28	1
103		GSE2034	Distant Metastasis Free Survival	286		0.93 [0.79 - 1.10]	0.79455	0.390082	0.93	0.79	1.1	0.14	0.17	1
102		GSE2034	Distant Metastasis Free Survival	286		0.92 [0.72 - 1.16]	0.0740171	0.472791	0.92	0.72	1.16	0.2	0.24	1
101		GSE1456-GPL96	Overall Survival	159		1.05 [0.78 - 1.40]	0.526906	0.749893	1.05	0.78	1.4	0.27	0.35	1
100		GSE1456-GPL96	Disease Specific Survival	159		1.41 [0.89 - 2.26]	0.640755	0.14637	1.41	0.89	2.26	0.52	0.85	1
99		GSE1456-GPL96	Overall Survival	159		1.28 [0.84 - 1.93]	0.73192	0.24964	1.28	0.84	1.93	0.44	0.65	1
98		GSE1456-GPL96	Relapse Free Survival	159		1.04 [0.77 - 1.39]	0.0836341	0.807832	1.04	0.77	1.39	0.27	0.35	1
97		GSE1456-GPL96	Disease Specific Survival	159		1.04 [0.74 - 1.46]	0.548762	0.822007	1.04	0.74	1.46	0.3	0.42	1
96		GSE1456-GPL96	Relapse Free Survival	159		1.19 [0.77 - 1.83]	0.948532	0.442582	1.19	0.77	1.83	0.42	0.64	1
95		GSE7378	Disease Free Survival	54		0.26 [0.01 - 8.86]	0.294018	0.450382	0.26	0.01	8.86	0.25	8.6	1
94		GSE7378	Disease Free Survival	54		0.41 [0.02 - 7.59]	0.483694	0.552212	0.41	0.02	7.59	0.39	7.18	1
93		E-TABM-158	Distant Metastasis Free Survival	117		1.36 [0.73 - 2.54]	0.807422	0.3374	1.36	0.73	2.54	0.63	1.18	1
92		E-TABM-158	Overall Survival	117		1.39 [0.78 - 2.47]	0.519288	0.263366	1.39	0.78	2.47	0.61	1.08	1
91		E-TABM-158	Relapse Free Survival	117		1.19 [0.69 - 2.07]	0.242532	0.531078	1.19	0.69	2.07	0.5	0.88	1
90		E-TABM-158	Disease Specific Survival	117		1.22 [0.66 - 2.26]	0.283689	0.527117	1.22	0.66	2.26	0.56	1.04	1
89		E-TABM-158	Overall Survival	117		1.19 [0.69 - 2.07]	0.584921	0.531078	1.19	0.69	2.07	0.5	0.88	1
88		E-TABM-158	Distant Metastasis Free Survival	117		1.41 [0.87 - 2.29]	0.745409	0.168727	1.41	0.87	2.29	0.54	0.88	1
87		E-TABM-158	Relapse Free Survival	117		1.39 [0.78 - 2.47]	0.298671	0.263366	1.39	0.78	2.47	0.61	1.08	1
86		E-TABM-158	Disease Specific Survival	117		1.48 [0.80 - 2.74]	0.342437	0.212856	1.48	0.8	2.74	0.68	1.26	1
85		GSE3494-GPL96	Disease Specific Survival	236		1.11 [0.87 - 1.43]	0.900636	0.394201	1.11	0.87	1.43	0.24	0.32	1
84		GSE3494-GPL96	Disease Specific Survival	236		0.77 [0.47 - 1.27]	0.180117	0.308701	0.77	0.47	1.27	0.3	0.5	1
83		GSE4922-GPL96	Disease Free Survival	249		0.71 [0.49 - 1.04]	0.183112	0.075492	0.71	0.49	1.04	0.22	0.33	1
82		GSE4922-GPL96	Disease Free Survival	249		1.03 [0.85 - 1.24]	0.868274	0.776815	1.03	0.85	1.24	0.18	0.21	1
81		GSE2990	Distant Metastasis Free Survival	125		1.55 [1.02 - 2.34]	0.899362	0.0382432	1.55	1.02	2.34	0.53	0.79	1
80		GSE2990	Relapse Free Survival	62		0.79 [0.47 - 1.31]	0.277438	0.361188	0.79	0.47	1.31	0.32	0.52	1
79		GSE2990	Relapse Free Survival	125		1.35 [0.88 - 2.06]	0.70764	0.169988	1.35	0.88	2.06	0.47	0.71	1
78		GSE2990	Distant Metastasis Free Survival	125		1.54 [0.86 - 2.76]	0.881987	0.142136	1.54	0.86	2.76	0.68	1.22	1
77		GSE2990	Distant Metastasis Free Survival	54		0.81 [0.25 - 2.61]	0.127315	0.725066	0.81	0.25	2.61	0.56	1.8	1
76		GSE2990	Relapse Free Survival	125		1.32 [0.75 - 2.30]	0.753096	0.333524	1.32	0.75	2.3	0.57	0.98	1
75		GSE2990	Distant Metastasis Free Survival	54		0.79 [0.41 - 1.49]	0.405235	0.461692	0.79	0.41	1.49	0.38	0.7	1
74		GSE2990	Relapse Free Survival	62		0.71 [0.27 - 1.86]	0.667811	0.487465	0.71	0.27	1.86	0.44	1.15	1
73		GSE7390	Distant Metastasis Free Survival	198		1.19 [1.04 - 1.36]	0.953527	0.0137138	1.19	1.04	1.36	0.15	0.17	1
72		GSE7390	Overall Survival	198		1.23 [1.08 - 1.41]	0.0036724	0.00252401	1.23	1.08	1.41	0.15	0.18	1
71		GSE7390	Relapse Free Survival	198		1.06 [0.95 - 1.17]	7.4529e-05	0.317789	1.06	0.95	1.17	0.11	0.11	1
70		GSE7390	Distant Metastasis Free Survival	198		1.16 [1.03 - 1.30]		0.0144052	1.16	1.03	1.3	0.13	0.14	1
69		GSE7390	Relapse Free Survival	198		1.09 [0.96 - 1.24]		0.177526	1.09	0.96	1.24	0.13	0.15	1
68		GSE7390	Overall Survival	198		1.18 [1.05 - 1.33]		0.00685179	1.18	1.05	1.33	0.13	0.15	1
67	Colorectal cancer	GSE12945	Disease Free Survival	51		0.88 [0.46 - 1.69]		0.704345	0.88	0.46	1.69	0.42	0.81	1
66		GSE12945	Overall Survival	62		0.68 [0.44 - 1.05]		0.0814044	0.68	0.44	1.05	0.24	0.37	1
65		GSE12945	Disease Free Survival	51		0.99 [0.47 - 2.08]		0.982853	0.99	0.47	2.08	0.52	1.09	1
64		GSE12945	Overall Survival	62		0.68 [0.43 - 1.09]		0.112689	0.68	0.43	1.09	0.25	0.41	1
63		GSE17536	Disease Specific Survival	177		0.91 [0.76 - 1.09]		0.31249	0.91	0.76	1.09	0.15	0.18	1
62		GSE17536	Overall Survival	177		0.98 [0.82 - 1.18]		0.841356	0.98	0.82	1.18	0.16	0.2	1
61		GSE17536	Overall Survival	177		0.99 [0.85 - 1.16]		0.929774	0.99	0.85	1.16	0.14	0.17	1
60		GSE17536	Disease Free Survival	145		0.94 [0.73 - 1.23]		0.669306	0.94	0.73	1.23	0.21	0.29	1
59		GSE17536	Disease Free Survival	145		0.97 [0.77 - 1.22]		0.814676	0.97	0.77	1.22	0.2	0.25	1
58		GSE17536	Disease Specific Survival	177		0.89 [0.72 - 1.10]		0.290638	0.89	0.72	1.1	0.17	0.21	1
57		GSE14333	Disease Free Survival	226		0.88 [0.72 - 1.07]		0.20162	0.88	0.72	1.07	0.16	0.19	1
56		GSE14333	Disease Free Survival	226		0.86 [0.71 - 1.03]		0.105078	0.86	0.71	1.03	0.15	0.17	1
55		GSE17537	Disease Free Survival	55		1.27 [0.83 - 1.95]		0.270182	1.27	0.83	1.95	0.44	0.68	1
54		GSE17537	Disease Specific Survival	49		1.19 [0.69 - 2.04]		0.528549	1.19	0.69	2.04	0.5	0.85	1
53		GSE17537	Disease Free Survival	55		1.24 [0.89 - 1.73]		0.203208	1.24	0.89	1.73	0.35	0.49	1
52		GSE17537	Disease Specific Survival	49		1.15 [0.76 - 1.75]		0.508268	1.15	0.76	1.75	0.39	0.6	1
51		GSE17537	Overall Survival	55		1.11 [0.75 - 1.64]		0.592087	1.11	0.75	1.64	0.36	0.53	1
50		GSE17537	Overall Survival	55		1.11 [0.82 - 1.49]		0.494492	1.11	0.82	1.49	0.29	0.38	1
49	Esophagus cancer	GSE11595	Overall Survival	34		0.98 [0.38 - 2.53]		0.974499	0.98	0.38	2.53	0.6	1.55	1
48	Eye cancer	GSE22138	Distant Metastasis Free Survival	63		0.00 [0.00 - 0.52]		0.0339621	1e-06	0	0.52	1e-06	0.519999	1
47	Head and neck cancer	GSE2837	Relapse Free Survival	28		1.75 [0.60 - 5.12]		0.308794	1.75	0.6	5.12	1.15	3.37	1
46	Lung cancer	jacob-00182-CANDF	Overall Survival	82		0.70 [0.35 - 1.40]		0.316651	0.7	0.35	1.4	0.35	0.7	1
45		jacob-00182-CANDF	Overall Survival	82		0.73 [0.39 - 1.38]		0.336911	0.73	0.39	1.38	0.34	0.65	1
44		jacob-00182-HLM	Overall Survival	79		1.09 [0.86 - 1.37]		0.481103	1.09	0.86	1.37	0.23	0.28	1
43		jacob-00182-HLM	Overall Survival	79		1.10 [0.87 - 1.39]		0.423932	1.1	0.87	1.39	0.23	0.29	1
42		jacob-00182-MSK	Overall Survival	104		0.66 [0.37 - 1.18]		0.162181	0.66	0.37	1.18	0.29	0.52	1
41		jacob-00182-MSK	Overall Survival	104		0.82 [0.50 - 1.35]		0.433552	0.82	0.5	1.35	0.32	0.53	1
40		GSE13213	Overall Survival	117		0.88 [0.74 - 1.05]		0.151818	0.88	0.74	1.05	0.14	0.17	1
39		GSE31210	Overall Survival	204		1.19 [0.83 - 1.72]		0.34082	1.19	0.83	1.72	0.36	0.53	1
38		GSE31210	Relapse Free Survival	204		1.00 [0.75 - 1.33]		0.985377	1	0.75	1.33	0.25	0.33	1
37		GSE31210	Overall Survival	204		1.16 [0.84 - 1.61]		0.36298	1.16	0.84	1.61	0.32	0.45	1
36		GSE31210	Relapse Free Survival	204		0.96 [0.75 - 1.24]		0.760843	0.96	0.75	1.24	0.21	0.28	1
35		jacob-00182-UM	Overall Survival	178		0.99 [0.78 - 1.24]		0.899141	0.99	0.78	1.24	0.21	0.25	1
34		jacob-00182-UM	Overall Survival	178		0.95 [0.75 - 1.20]		0.649115	0.95	0.75	1.2	0.2	0.25	1
33		GSE11117	Overall Survival	41		1.37 [0.92 - 2.03]		0.118476	1.37	0.92	2.03	0.45	0.66	1
32		GSE3141	Overall Survival	111		0.91 [0.68 - 1.22]		0.542736	0.91	0.68	1.22	0.23	0.31	1
31		GSE3141	Overall Survival	111		0.87 [0.63 - 1.18]		0.362302	0.87	0.63	1.18	0.24	0.31	1
30		GSE14814	Overall Survival	90		1.02 [0.35 - 2.93]		0.973271	1.02	0.35	2.93	0.67	1.91	1
29		GSE14814	Disease Specific Survival	90		0.92 [0.26 - 3.23]		0.896153	0.92	0.26	3.23	0.66	2.31	1
28		GSE14814	Overall Survival	90		1.52 [0.52 - 4.42]		0.442885	1.52	0.52	4.42	1	2.9	1
27		GSE14814	Disease Specific Survival	90		1.40 [0.41 - 4.80]		0.588481	1.4	0.41	4.8	0.99	3.4	1
26		GSE8894	Relapse Free Survival	138		0.86 [0.69 - 1.08]		0.193545	0.86	0.69	1.08	0.17	0.22	1
25		GSE8894	Relapse Free Survival	138		0.82 [0.67 - 1.00]		0.0537815	0.82	0.67	1	0.15	0.18	1
24		GSE4573	Overall Survival	129		0.94 [0.56 - 1.57]		0.809129	0.94	0.56	1.57	0.38	0.63	1
23		GSE4573	Overall Survival	129		0.70 [0.54 - 0.92]		0.00927974	0.7	0.54	0.92	0.16	0.22	1
22		GSE17710	Relapse Free Survival	56		0.74 [0.52 - 1.06]		0.100895	0.74	0.52	1.06	0.22	0.32	1
21		GSE17710	Overall Survival	56		0.76 [0.52 - 1.10]		0.149829	0.76	0.52	1.1	0.24	0.34	1
20		GSE17710	Overall Survival	56		0.73 [0.50 - 1.07]		0.104661	0.73	0.5	1.07	0.23	0.34	1
19		GSE17710	Relapse Free Survival	56		0.77 [0.54 - 1.10]		0.151162	0.77	0.54	1.1	0.23	0.33	1
18	Ovarian cancer	GSE9891	Overall Survival	278		0.63 [0.40 - 1.00]		0.0485116	0.63	0.4	1	0.23	0.37	1
17		GSE9891	Overall Survival	278		0.58 [0.33 - 1.01]		0.0528823	0.58	0.33	1.01	0.25	0.43	1
16		DUKE-OC	Overall Survival	133		1.09 [0.29 - 4.08]		0.897489	1.09	0.29	4.08	0.8	2.99	1
15		DUKE-OC	Overall Survival	133		1.14 [0.55 - 2.36]		0.726982	1.14	0.55	2.36	0.59	1.22	1
14		GSE8841	Overall Survival	81		1.00 [1.00 - 1.00]		1	1	1	1	0	0	1
13		GSE26712	Disease Free Survival	185		1.17 [0.48 - 2.80]		0.732368	1.17	0.48	2.8	0.69	1.63	1
12		GSE26712	Overall Survival	185		1.25 [0.49 - 3.20]		0.642144	1.25	0.49	3.2	0.76	1.95	1
11		GSE26712	Overall Survival	185		1.63 [0.97 - 2.76]		0.0675329	1.63	0.97	2.76	0.66	1.13	1
10		GSE26712	Disease Free Survival	185		1.61 [0.99 - 2.62]		0.0536402	1.61	0.99	2.62	0.62	1.01	1
9		GSE17260	Progression Free Survival	110		0.96 [0.77 - 1.20]		0.740194	0.96	0.77	1.2	0.19	0.24	1
8		GSE17260	Overall Survival	110		1.03 [0.78 - 1.36]		0.835835	1.03	0.78	1.36	0.25	0.33	1
7		GSE14764	Overall Survival	80		0.95 [0.62 - 1.44]		0.80465	0.95	0.62	1.44	0.33	0.49	1
6		GSE14764	Overall Survival	80		0.94 [0.70 - 1.26]		0.683064	0.94	0.7	1.26	0.24	0.32	1
5	Renal cell carcinoma	E-DKFZ-1	Overall Survival	59		0.17 [0.04 - 0.77]		0.0210405	0.17	0.04	0.77	0.13	0.6	1
4	Skin cancer	GSE19234	Overall Survival	38		0.79 [0.42 - 1.47]		0.452583	0.79	0.42	1.47	0.37	0.68	1
3		GSE19234	Overall Survival	38		1.02 [0.55 - 1.87]		0.96142	1.02	0.55	1.87	0.47	0.85	1
2	Soft tissue cancer	GSE30929	Distant Recurrence Free Survival	140		0.28 [0.02 - 4.79]		0.380043	0.28	0.02	4.79	0.26	4.51	1
1		GSE30929	Distant Recurrence Free Survival	140		0.51 [0.11 - 2.32]		0.385991	0.51	0.11	2.32	0.4	1.81	1
